# Supplementary material for: Genome-Wide Characterisation of the Ashanti Dwarf Pig Within a Global Context: Insights into Diversity, Inbreeding, and Adaptive Signatures
Source: Life (Basel). 2026 Apr 30;16(5):745. doi: 10.3390/life16050745 (PMC13208946; doi:10.3390/life16050745)
Supplement: Supplementary file 1 [file life-16-00745-s001.zip]

Archive with 1 entries (1 files):
- life-4250506-supplementary.xlsx
