# Supplementary material for: Genome-Wide Characterisation of the Ashanti Dwarf Pig Within a Global Context: Insights into Diversity, Inbreeding, and Adaptive Signatures
Source: Life (Basel). 2026 Apr 30;16(5):745. doi: 10.3390/life16050745 (PMC13208946; doi:10.3390/life16050745)
Supplement: Supplementary file 1 [file life-16-00745-s001.zip › life-4250506-supplementary.xlsx]

## Sheet: supplementary 4
Table S4. Combined ADP, Busia and Homabay top 1% within loci
	iHS Peak Position		Associated Gene
Breed	Chr	Posn (bp)	locus	ID	Chr	Start (bp)	End (bp)
Ghanaian ADP	1	1536652	ENSSSCG00000004016	KIF25	1	1527530	1537814
Ghanaian ADP	1	2519551	ENSSSCG00000004022	RPS6KA2	1	2203605	2522604
Busia	1	15175382	ENSSSCG00000004092	MTHFD1L	1	15140898	15329966
Busia	1	15228370	ENSSSCG00000004092	MTHFD1L	1	15140898	15329966
Busia	1	24473717	ENSSSCG00000042331	lncRNA	1	24301150	24635807
Busia	1	97716142	ENSSSCG00000028076	ZBTB7C	1	97610691	98015089
Busia	1	166209833	ENSSSCG00000004961	ITGA11	1	166173135	166310972
Busia	1	166238890	ENSSSCG00000004961	ITGA11	1	166173135	166310972
Ghanaian ADP	1	208054784	ENSSSCG00000047994	novel	1	208045734	208050873
Ghanaian ADP	1	216470886	ENSSSCG00000005208	RIC1	1	216318901	216494793
Ghanaian ADP	1	216606762	ENSSSCG00000032561	PDCD1LG2	1	216553101	216682607
Ghanaian ADP	1	219722731	ENSSSCG00000005232	SMARCA2	1	219573535	219815421
Homabay	1	237311524	ENSSSCG00000005344	MELK	1	237317170	237440387
Homabay	1	237589429	ENSSSCG00000036086	PAX5	1	237575045	237785413
Homabay	1	237616249	ENSSSCG00000036086	PAX5	1	237575045	237785413
Homabay	1	239464673	ENSSSCG00000005366	NCBP1	1	239374934	239543585
Homabay	1	240862247	ENSSSCG00000005382	TGFBR1	1	240859270	240918528
Homabay	1	240864975	ENSSSCG00000005382	TGFBR1	1	240859270	240918528
Ghanaian ADP	1	247929572	ENSSSCG00000049118	lncRNA	1	247891149	247971695
Busia	1	268956883	ENSSSCG00000005654	SPTAN1	1	268936025	269002261
Ghanaian ADP	1	269989630	ENSSSCG00000030426	C9orf78	1	269986383	269995395
Busia	2	10951958	ENSSSCG00000037987	MS4A10	2	10939535	10953658
Busia	2	83395466	ENSSSCG00000033215	lncRNA	2	83262737	83425150
Busia	2	113288676	ENSSSCG00000014190	FBXL17	2	112989145	113480210
Busia	2	123466553	ENSSSCG00000014228	FAM170A	2	123459036	123466709
Busia	2	124234909	ENSSSCG00000039760	PRR16	2	124199508	124463887
Homabay	2	142288077	ENSSSCG00000014364	ANKHD1	2	142166167	142306102
Busia	2	151064112	ENSSSCG00000014440	HMGXB3	2	151036217	151102031
Ghanaian ADP	3	17362365	ENSSSCG00000038600	PRSS8	3	17357802	17362222
Homabay	3	26183611	ENSSSCG00000023829	CCP110	3	26160199	26188065
Homabay	3	26275618	ENSSSCG00000007868	TMC5	3	26210077	26279720
Homabay	3	46297805	ENSSSCG00000008111	NPHP1	3	46281570	46377273
Busia	3	68691317	ENSSSCG00000027320	SLC4A5	3	68692694	68819292
Busia	3	86525110	ENSSSCG00000026559	EML6	3	86252277	86536926
Homabay	3	86754056	ENSSSCG00000040786	SPTBN1	3	86585050	86784107
Homabay	3	87301517	ENSSSCG00000008412	PSME4	3	87231534	87337703
Busia	3	89829909	ENSSSCG00000026180	NRXN1	3	89799543	90914205
Busia	3	96746074	ENSSSCG00000008456	PLEKHH2	3	96707397	96834189
Busia	3	102017449	ENSSSCG00000008487	ATL2	3	101957209	102029669
Homabay	4	56581156	ENSSSCG00000006156	TPD52	4	56471804	56603617
Homabay	4	57574560	ENSSSCG00000033632	U6	4	57577170	57577275
Homabay	4	66732034	ENSSSCG00000006199	PREX2	4	66715234	67116135
Ghanaian ADP	4	73043478	ENSSSCG00000006233	CA8	4	73047847	73141991
Ghanaian ADP	4	74802937	ENSSSCG00000026886	DCHS2	8	74664598	74934837
Ghanaian ADP	4	123733425	ENSSSCG00000006894	FNBP1L	4	123675062	123779618
Homabay	5	24817944	ENSSSCG00000000456	SLC16A7	5	24713267	24875003
Ghanaian ADP	5	28258139	ENSSSCG00000000462	RXYLT1	5	28247412	28276273
Busia	5	33934311	ENSSSCG00000000499	BEST3	5	33904975	33956637
Ghanaian ADP	5	46082140	ENSSSCG00000000549	PPFIBP1	5	46031400	46222838
Busia	5	60471142	ENSSSCG00000024152	ETV6	5	60394656	60776750
Busia	5	60515812	ENSSSCG00000024152	ETV6	5	60394656	60776750
Busia	5	61334995	ENSSSCG00000000633	YBX3	5	61337863	61361280
Homabay	6	16188799	ENSSSCG00000002752	ZFHX3	6	15698176	16023169
Ghanaian ADP	6	150918107	ENSSSCG00000023243	NFIA	6	150835464	151426550
Homabay	6	151265520	ENSSSCG00000023243	NF1A	6	150835464	151426550
Ghanaian ADP	6	156678392	ENSSSCG00000042401	lncRNA	6	156603990	156872350
Homabay	6	164129991	ENSSSCG00000003884	FOXE3	6	164132034	164133011
Busia	7	31548102	ENSSSCG00000001549	FKBP5	7	31440821	31585350
Ghanaian ADP	7	48496620	ENSSSCG00000001775	MINAR1	7	48501078	48539315
Ghanaian ADP	7	50148031	ENSSSCG00000001789	TMC3	7	50124860	50263705
Homabay	7	57859610	ENSSSCG00000001872	LINGO1	7	57684589	57890126
Busia	7	58901514	ENSSSCG00000001903	EDC3	7	58828726	58897923
Busia	7	58962217	ENSSSCG00000001905	ARID3B	7	58929453	58998681
Busia	7	58993482	ENSSSCG00000001905	ARID3B	7	58929453	58998681
Busia	7	59531185	ENSSSCG00000001916	INSYN1	7	59503316	59677107
Busia	7	63060385	ENSSSCG00000039317	SLC25A21	7	62811190	63325625
Busia	7	63306042	ENSSSCG00000039317	SLC25A21	7	62811190	63325625
Busia	7	64175737	ENSSSCG00000032377	RALGAPA1	7	64141014	64378153
Busia	7	64337035	ENSSSCG00000032377	RALGAPA1	7	64141014	64378153
Busia	7	64524933	ENSSSCG00000001952	NFKBIA	7	64508016	64558057
Busia	7	64607933	ENSSSCG00000001950	PSMA6	7	64578241	64763281
Busia	7	65827766	ENSSSCG00000001963	EGLN3	7	65805500	65833536
Busia	7	65923623	ENSSSCG00000001964	NPAS3	7	65928075	66801611
Busia	7	66016902	ENSSSCG00000001964	NPAS3	7	65928075	66801611
Busia	7	66041867	ENSSSCG00000001964	NPAS3	7	65928075	66801611
Busia	7	66235836	ENSSSCG00000001964	NPAS3	7	65928075	66801611
Busia	7	66248363	ENSSSCG00000001964	NPAS3	7	65928075	66801611
Busia	7	67605245	ENSSSCG00000001966	ARHGAP5	7	67494941	67631431
Homabay	7	103984166	ENSSSCG00000002411	GTF2A1	7	103963248	104009104
Homabay	7	110233900	ENSSSCG00000002423	KCNK10	7	110118067	110271481
Homabay	7	110435270	ENSSSCG00000002425	PTPN21	7	110373528	110453813
Ghanaian ADP	8	86950848	ENSSSCG00000009060	MAML3	8	86880173	87322847
Ghanaian ADP	8	95879137	ENSSSCG00000043674	C4orf33	8	95866385	95886055
Ghanaian ADP	8	96219483	ENSSSCG00000009071	JADE1	8	96118610	96692407
Ghanaian ADP	8	97187514	ENSSSCG00000009079	INTU	8	97123065	97204650
Ghanaian ADP	8	101139901	ENSSSCG00000009084	SPATA5	8	100917321	101241148
Homabay	8	136561574	ENSSSCG00000029507	RASGEF1B	8	136071354	136600317
Ghanaian ADP	9	6362659	ENSSSCG00000014794	NUP98	9	6319586	6419660
Busia	9	6362659	ENSSSCG00000014794	NUP98	9	6319586	6419660
Busia	9	55036533	ENSSSCG00000035237	lncRNA	9	55005926	55071508
Homabay	9	74428112	ENSSSCG00000015328	SGCE	9	74402721	74473898
Ghanaian ADP	9	81838211	ENSSSCG00000032740	TMEM106B	9	81837688	81864193
Busia	9	84646647	ENSSSCG00000015356	AMGO	9	84470277	84894843
Busia	10	50683873	ENSSSCG00000011074	ARHGAP21	10	50540556	50680154
Ghanaian ADP	10	59106264	ENSSSCG00000011110	CCDC3	10	59052910	59144797
Busia	10	60951179	ENSSSCG00000011121	CELF2	10	60506482	61084861
Homabay	11	14412753	ENSSSCG00000029855	LHFPL6	11	14319428	14576108
Homabay	11	20599379	ENSSSCG00000037452	HTR2A	11	20555961	20619629
Ghanaian ADP	11	56512042	ENSSSCG00000009486	SLITRK6	11	56508709	56522212
Ghanaian ADP	12	31703109	ENSSSCG00000017605	MMD	12	31695849	31723726
Homabay	12	32503984	ENSSSCG00000017609	ANKFN1	12	32386769	32821340
Homabay	12	32543164	ENSSSCG00000017609	ANKFN1	12	32386769	32821340
Ghanaian ADP	12	48780296	ENSSSCG00000017834	CCDC92B	12	48772162	48795353
Ghanaian ADP	12	59214111	ENSSSCG00000035103	PIGL	12	59201556	59256824
Homabay	13	25387659	ENSSSCG00000025408	ULK4	13	25208065	25751500
Homabay	13	52686571	ENSSSCG00000027675	FOXP1	13	52347849	52974261
Ghanaian ADP	13	66777686	ENSSSCG00000023084	ATP2B2	13	66528322	66897128
Busia	13	75777367	ENSSSCG00000011646	KY	13	75726041	75774986
Ghanaian ADP	13	88299985	ENSSSCG00000044580	lncRNA	13	88141287	88434761
Busia	13	185268121	ENSSSCG00000012020	NCAM2	13	185176885	185679885
Ghanaian ADP	14	32192775	ENSSSCG00000039710	MYL2	14	32196883	32213760
Homabay	14	33278472	ENSSSCG00000009842	CCDC60	14	33224397	33514722
Homabay	14	34869685	ENSSSCG00000009855	KSR2	14	34675813	35089984
Homabay	14	34899127	ENSSSCG00000009855	KSR2	14	34675813	35089984
Homabay	14	34921809	ENSSSCG00000009855	KSR2	14	34675813	35089984
Homabay	14	34964982	ENSSSCG00000009855	KSR2	14	34675813	35089984
Homabay	14	61528836	ENSSSCG00000010201	RASGEF1A	14	61424822	61517745
Ghanaian ADP	14	65270676	ENSSSCG00000033268	CABCOCO1	14	65152923	65277975
Ghanaian ADP	14	70068946	ENSSSCG00000036480	CTNNA3	14	69200215	70938204
Homabay	14	89491245	ENSSSCG00000045502	WDFY4	14	89353367	89496349
Ghanaian ADP	14	98408012	ENSSSCG00000010429	PRKG1	14	97560785	98793318
Ghanaian ADP	14	98490973	ENSSSCG00000010429	PRKG1	14	97560785	98793318
Busia	15	8659709	ENSSSCG00000015671	ARHGAP15	15	8192605	8811795
Homabay	15	9745390	ENSSSCG00000023746	LRP1B	15	9613539	11499965
Ghanaian ADP	15	11006208	ENSSSCG00000023746	LRP1B	15	9613539	11499965
Ghanaian ADP	15	16732766	ENSSSCG00000015694	ZRANB3	15	16414757	16727842
Ghanaian ADP	15	17491718	ENSSSCG00000015700	TMEM163	15	17262138	17543398
Busia	15	20179261	ENSSSCG00000015710	ACTR3	15	20104846	20208186
Ghanaian ADP	15	46322478	ENSSSCG00000015789	SNX25	15	46266762	46388324
Busia	15	102994155	ENSSSCG00000021657	SATB2	15	102964404	103154630
Busia	15	104019279	ENSSSCG00000016090	SPATS2L	15	103879356	104060525
Busia	15	106091888	ENSSSCG00000016113	BMPR2	15	105970427	106135730
Ghanaian ADP	15	108446984	ENSSSCG00000016123	PARD3B	15	107882452	108910662
Busia	15	108461650	ENSSSCG00000016123	PARD3B	15	107882452	108910662
Busia	15	109765860	ENSSSCG00000016131	ADAM23	15	109695273	109886299
Busia	15	124566067	ENSSSCG00000016224	novel	15	124565318	124566979
Homabay	15	135933415	ENSSSCG00000016317	AGAP1	15	135441906	135993311
Homabay	16	18098709		PDZD2	16	17940113	18355540
Busia	16	33184787	ENSSSCG00000016894	ARL15	16	33126494	33565542
Homabay	16	45143644	ENSSSCG00000016956	MAST4	16	44972826	45561352
Ghanaian ADP	16	65821777	ENSSSCG00000017053	NIPAL4	16	65807054	65826799
Busia	17	17503748	ENSSSCG00000007056	PLCB1	17	17007261	17745312
Busia	17	35410133	ENSSSCG00000035357	BCL2L1	17	35366141	35415359
Ghanaian ADP	17	53326345	ENSSSCG00000048751	lncRNA	17	53265793	53369589
Busia	18	15056071	ENSSSCG00000016542	LRGUK	18	14958510	15071876
Ghanaian ADP	18	28779820	ENSSSCG00000016626	CFTR	18	28627728	28817950
Ghanaian ADP	18	28988291	ENSSSCG00000016628	WNT2	18	28946277	29028107
Busia	18	33516160	ENSSSCG00000025602	DOCK4	18	33423218	33879368
Ghanaian ADP	18	41572496	ENSSSCG00000016671	ITPRID1	18	41410768	41768804

## Sheet: supplementary 6
Table S6. Top 1% of iHS values in the Landrace population representing European breed
SNP	CHR	POSITION	IHS	LOGPVALUE
H3GA0005672	2	2341004	-4.27088	4.71063
ASGA0049553	11	5433595	4.18736	4.54942
DIAS0002884	5	85941555	4.09606	4.37649
SIRI0000960	1	145763370	3.83419	3.89971
ASGA0024368	5	7000312	-3.7842	3.81191
ALGA0019941	3	35601681	3.70527	3.67538
ALGA0020011	3	91469977	3.64184	3.56751
ALGA0025936	4	77163154	3.62671	3.54204
H3GA0018281	6	14117535	3.60007	3.4974
SIRI0001207	11	5419394	3.53509	3.38972
ASGA0080210	18	30287401	3.5314	3.38367
ALGA0019954	3	88389438	3.50422	3.33919
SIRI0001116	3	88552593	3.50422	3.33919
MARC0069164	2	142208133	3.49403	3.32259
ASGA0004429	1	130808298	3.48197	3.303
H3GA0030106	10	48973060	-3.45875	3.26544
ALGA0025126	4	53502774	3.45068	3.25246
ASGA0053210	12	13201771	-3.43785	3.23184
DIAS0001505	14	6705300	-3.41824	3.20047
H3GA0038609	14	6720885	-3.41824	3.20047
H3GA0051209	18	32638795	3.38641	3.14989
H3GA0028462	9	141320677	3.37984	3.1395
MARC0114340	3	92315326	3.36329	3.11341
DRGA0010532	10	50638680	3.35445	3.0995
ALGA0060441	11	3278781	-3.34585	3.08602
ALGA0020050	3	93842915	3.29277	3.00347
ASGA0089821	3	93882964	3.29277	3.00347
INRA0025222	7	44610736	-3.28039	2.98437
ALGA0118443	3	33838836	3.27979	2.98344
ASGA0049546	11	5325502	3.27328	2.97344
ASGA0094346	6	87473702	3.26838	2.96591
MARC0094744	11	56909092	3.26531	2.9612
ALGA0091572	16	74022324	3.26408	2.95932
ASGA0015465	3	99852880	3.26276	2.95729
ALGA0035291	6	41702975	3.2627	2.9572
ALGA0072322	13	88819674	3.25768	2.94951
SIRI0001143	2	134106222	-3.22107	2.89376
ASGA0094526	2	134130411	-3.22107	2.89376
ASGA0092142	8	94784684	-3.21968	2.89165
H3GA0043916	15	13031981	-3.20379	2.86764
MARC0048088	7	113002891	3.19972	2.86151
ALGA0106121	9	98778991	3.19547	2.85511
ALGA0019875	3	82575908	-3.19374	2.85249
ALGA0058403	10	40682676	-3.19143	2.84903
ASGA0004086	1	106825262	-3.17786	2.82866
ASGA0004122	1	88150405	-3.16963	2.81634
ASGA0032827	7	40046001	-3.15007	2.7872
ASGA0075676	17	16502383	3.14626	2.78153
MARC0069974	15	13093710	-3.14404	2.77824
H3GA0038505	14	5135510	-3.13731	2.76826
H3GA0013041	4	73061775	3.13004	2.7575
MARC0083825	4	44897508	3.12901	2.75598
DIAS0000385	6	114031950	3.12166	2.74512
H3GA0012684	4	44913195	3.1174	2.73885
ALGA0092880	17	5953523	3.10903	2.72653
ASGA0020079	4	68635077	3.10582	2.72181
INRA0034132	10	33580704	3.09979	2.71297
M1GA0004568	3	49319905	-3.08282	2.68814
ASGA0037565	8	4841732	3.08272	2.688
ASGA0049094	10	40642807	-3.08257	2.68778
DIAS0003489	6	47689605	3.08084	2.68526
ALGA0103994	12	61097986	3.0808	2.6852
ALGA0067910	13	10692949	-3.07914	2.68278
H3GA0004085	1	213241996	3.07904	2.68263
ALGA0108449	13	93195924	3.0789	2.68242
H3GA0047705	17	5946292	3.05822	2.65237
ALGA0070125	13	54967263	3.04725	2.63649
ALGA0054356	9	56492646	-3.04508	2.63336
MARC0057779	18	21420347	3.02923	2.61053
ALGA0026501	4	85739989	3.02667	2.60684
MARC0066797	6	47635725	3.01769	2.59396
H3GA0043910	15	12833848	-3.01755	2.59375
ALGA0003917	1	54041013	3.01546	2.59077
ALGA0077301	14	45558968	-2.99905	2.56731
ASGA0060262	13	119089713	2.99657	2.56378
ASGA0073636	16	60366104	2.99441	2.56071
ALGA0047809	8	44516116	2.98861	2.55245
MARC0054624	1	38458307	-2.98295	2.54442
ALGA0044289	7	109820012	2.97808	2.53752
ASGA0063616	14	65340963	-2.977	2.53599
ALGA0084262	15	12727589	-2.96843	2.52386
M1GA0022781	17	54777414	-2.96506	2.5191
ALGA0077270	14	45088111	-2.96069	2.51293
H3GA0003458	1	196160865	-2.95882	2.51029
ALGA0084775	15	20495362	-2.95461	2.50437
ASGA0019641	4	48495569	-2.95212	2.50086

## Sheet: supplementary 5
Table S5. Top 1% iHS values >2.5 in the Jinhua population representing the chinese populations
SNP	CHR	POSITION	IHS	LOGPVALUE
ASGA0039928	8	135045867	-4.16772	4.51192
ALGA0041156	7	48941258	3.87639	3.97462
ASGA0039766	8	128777234	-3.84749	3.92323
ALGA0012754	2	28620443	-3.76585	3.77993
ALGA0113322	12	27669289	-3.65508	3.58989
MARC0030001	7	21220589	3.56592	3.44059
ALGA0015329	2	122403465	3.55608	3.42432
H3GA0046303	16	24940106	-3.50039	3.33295
ALGA0041208	7	49441642	-3.45361	3.25717
ASGA0095244	2	28207835	-3.44475	3.24291
ALGA0045406	7	125178906	3.42237	3.20707
ASGA0021253	4	106018138	3.41565	3.19634
ALGA0049349	8	127072110	-3.37988	3.13955
ALGA0118926	9	137868015	-3.36366	3.11399
ASGA0021047	4	102824819	3.36278	3.11259
MARC0034587	9	20183865	3.34422	3.08347
ALGA0109508	13	206943236	3.32687	3.05638
ALGA0015452	2	124090387	-3.32275	3.04995
MARC0075685	7	89728596	3.31375	3.03596
INRA0024068	7	21353015	3.31092	3.03156
ALGA0027097	4	105853159	3.30327	3.0197
MARC0043521	11	53432089	3.27499	2.97606
DIAS0001284	13	14156639	3.26261	2.95706
ALGA0018160	3	27925965	3.25667	2.94796
ALGA0043463	7	95051020	3.25642	2.94759
ASGA0029872	6	141189342	3.23833	2.91998
H3GA0039144	14	17130418	3.22391	2.89807
ALGA0043655	7	98174776	-3.20189	2.86477
ALGA0086110	15	89707173	3.20046	2.86263
MARC0045041	8	117331067	3.18271	2.83594
INRA0060874	8	117332997	3.18271	2.83594
DRGA0003994	3	68872452	-3.17217	2.82015
ALGA0115045	3	50594738	-3.15437	2.79359
MARC0029280	9	24197043	3.14239	2.77579
ALGA0058362	10	37635770	3.13654	2.76711
ASGA0049928	11	14603126	-3.1276	2.75389
MARC0068646	18	36540809	3.12638	2.75209
ASGA0036782	7	125132299	3.10492	2.72049
MARC0086983	13	75454487	3.1015	2.71547
ASGA0090229	9	149000304	3.10064	2.71422
ALGA0017723	3	14332984	3.0875	2.69498
DRGA0009237	9	26959168	3.06344	2.65994
ASGA0047980	10	49407836	3.0566	2.65002
MARC0068736	1	31445702	-3.04908	2.63913
MARC0009774	3	51739096	-3.04415	2.63202
MARC0089525	15	19362409	3.03031	2.61207
ALGA0044087	7	106203235	-3.01293	2.58714
ALGA0110669	5	94313288	3.00949	2.58222
ALGA0110669	5	94313288	3.00949	2.58222
MARC0022520	8	124248464	3.00621	2.57752
ALGA0044644	7	116610558	-2.98646	2.5494
ASGA0070083	15	92085105	2.95994	2.51187
ALGA0122079	9	7245993	2.95639	2.50687
H3GA0048928	17	45033521	2.95446	2.50415
MARC0056489	8	11161924	-2.9544	2.50408

## Sheet: supplementary 3
Table S3. Top FST values for ADP vrs Kenyan Busia and Homabay pigs
CHR	SNP	POS	NMISS	FST	chr 11	posn 11	gene	5' FLANK	3'FLANK
14	ALGA0074665	7129125	138	0.844284	14	6252110	XPO7
8	ALGA0049848	62975687	277	0.575594	8	131166742	0	SPP1	MEPE
0	ASGA0096260	0	310	0.574248	2	17253917	PRDM11
15	DIAS0000678	150762755	309	0.572436	15	121561503	TMEM198
8	ALGA0048805	105343287	292	0.549802	8	100023133	0	ANKRD50	SPRY1
7	ALGA0041880	55443737	182	0.54271	7	49887262	0	TLNRD1	CFAP161
11	ALGA0060238	772223	309	0.538764	11	1854636	ENSSSCG00000044808 (lncRNA)	FGF9	SGCG
0	CASI0003674	219635953	311	0.5356	8	13589586	0	LCORL	SLIT2
15	MARC0035522	73106366	309	0.533604	15	106637800	CYP20A1
2	MARC0041185	103392587	204	0.525719	2	101005512	KIAA0825
15	ALGA0086592	113593408	306	0.522106	15	106554997	CYP20A1
8	ALGA0103920	103151175	309	0.522046	8	99341041	0	INTU	ANKRD50
15	ASGA0069976	53158509	310	0.521607	15	79243894	MAP3K20
6	H3GA0019235	151018847	310	0.521021	6	164243909	STIL
7	ALGA0042354	67618751	312	0.517491	7	62321158	TTC6
0	ASGA0098350	0	308	0.516186	12	8442878	0	SLC39A11	SOX9
17	H3GA0049350	57258703	310	0.514852	17	50498118	PREX1
1	H3GA0004837	277960669	276	0.512926	1	263722513	0
8	H3GA0025221	105336170	308	0.50407	8	99997691	0	ANKRD50	SPRY1
2	ASGA0009300	7080596	311	0.503145	2	15189312	PSMC3
11	ASGA0050136	16159875	310	0.501731	11	19651999	SUCLA2

## Sheet: supplementary 2
Table S2. Top FST values of ADP vs Kenya vs Chinese vs Europe
SNP	NMISS	FST	chr (11.1)	posn (11.1)	Associated Gene ID	Gene
ASGA0090515	871	0.885201	3	48512959
ASGA0015670	870	0.835527	3	103664734	ENSSSCG00000008504	CRIM1
MARC0084999	872	0.821004	14	117995166	ENSSSCG00000030026	SORCS1
MARC0040887	870	0.779237	11	33378115	ENSSSCG00000009449	TDRD3
ALGA0109561	870	0.774235	5	78013646	ENSSSCG00000021166	RPAP3
ALGA0025899	869	0.756639	4	73146552	ENSSSCG00000006233	CA8
INRA0049584	869	0.756015	15	75844244
ASGA0069670	872	0.732258	15	54777636
ALGA0020546	870	0.72194	3	103773962	ENSSSCG00000008504	CRIM1
ALGA0026265	868	0.708856	4	83331520	ENSSSCG00000006307	RCSD1
ALGA0041747	871	0.708413	7	48711268	ENSSSCG00000038708
MARC0042917	867	0.696592	1	180379621	ENSSSCG00000005020	ATL1
ALGA0009974	869	0.689249	1	261060290	ENSSSCG00000005512	C5
MARC0052822	868	0.689191	15	75599688	ENSSSCG00000040746	LRP2
MARC0072199	871	0.686329	13	83997966	ENSSSCG00000011686	SLC9A9
MARC0104336	870	0.685748	16	52301533	ENSSSCG00000023307	FBXW11
ASGA0007967	868	0.6849	1	269917571	ENSSSCG00000005688	PTGES
ALGA0085930	870	0.683518	15	76534723	ENSSSCG00000032177	MYO3B
ASGA0029044	867	0.680004	6	97501950
H3GA0008906	868	0.676557	3	15419450	ENSSSCG00000026457	GALNT17
ALGA0007157	868	0.675939	1	181255284	ENSSSCG00000005027	FRMD6
ALGA0078993	867	0.665833	14	75627113	ENSSSCG00000010290	MCU
ASGA0005444	870	0.664416	1	185427320	ENSSSCG00000033800	PELI2
MARC0095249	868	0.66186	9	23900737
ALGA0085932	867	0.658453	15	76554988	ENSSSCG00000032177	MYO3B
ALGA0085563	868	0.65308	15	55924695
ALGA0062526	870	0.651721	11	56709005
MARC0018751	868	0.648652	15	54709411	ENSSSCG00000015846	RBPMS
MARC0094879	868	0.646119	11	33123529
ASGA0026658	869	0.64525	5	87371000
INRA0019276	869	0.637506	5	39161307
ALGA0042123	868	0.637218	7	52354480	ENSSSCG00000001808	CPEB1
INRA0047346	868	0.632905	14	123570580
ALGA0081387	870	0.6316	14	118807221
DRGA0005696	867	0.631447	5	36643762	ENSSSCG00000000515	TRHDE
ALGA0085600	871	0.630339	15	56711602
ASGA0076049	869	0.628496	17	28251833	ENSSSCG00000038858	CFAP61
MARC0048931	872	0.628457	4	16121108	ENSSSCG00000005984	ZHX1
ALGA0097126	868	0.626218	18	13703707	ENSSSCG00000030386	NUP205
ASGA0069680	867	0.625244	15	54982601
ALGA0085527	869	0.620604	15	55340596
ASGA0040024	869	0.614151	8	128321777	ENSSSCG00000022986	CCSER1
ASGA0069736	869	0.613313	15	56770749
ASGA0079719	873	0.61009	18	39690413	ENSSSCG00000016665	BMPER
ASGA0069929	869	0.610029	15	78520135	ENSSSCG00000015955	ITGA6
INRA0031422	872	0.60886	9	23931563
ALGA0009332	871	0.608411	1	253149405	ENSSSCG00000005467	HSDL2
H3GA0021767	869	0.608292	7	50996708	ENSSSCG00000031963	SAXO2
ASGA0066841	868	0.605312	14	126557961	ENSSSCG00000010656	CCDC172
ALGA0008336	868	0.604679	1	230067988	ENSSSCG00000005282	VPS13A
ALGA0007681	869	0.601736	1	205764731
H3GA0042267	870	0.600002	14	121279134	ENSSSCG00000010627	PDCD4
ALGA0061853	867	0.597716	11	33021830
DIAS0004082	869	0.596538	2	88334815	ENSSSCG00000014114	TENT2
ASGA0071569	868	0.595666	15	134287954	ENSSSCG00000016315	SPP2
INRA0045124	869	0.595414	14	79122499
ASGA0048726	869	0.592605	10	60532704	ENSSSCG00000011121
ALGA0078699	870	0.591722	14	70694350	ENSSSCG00000036480	CTNNA3
ALGA0052861	868	0.590816	9	44264310	ENSSSCG00000015071	SIK3
ALGA0036474	869	0.590603	6	118933145	ENSSSCG00000003738	MAPRE2
MARC0071083	870	0.589496	13	127582210
DRGA0007121	869	0.589073	7	9930164
MARC0030885	870	0.587951	7	49998683	ENSSSCG00000001787	IL16
ALGA0091014	869	0.583511	16	57006068
ALGA0033016	869	0.582016	5	76439379
ALGA0091288	867	0.581759	16	64795217
ALGA0093843	868	0.581044	17	23687689	ENSSSCG00000030112
ASGA0069744	869	0.57719	15	58650317
ALGA0041993	868	0.575438	7	50682389
ALGA0079713	869	0.575045	14	89213590	ENSSSCG00000010381	ARHGAP22
ALGA0089807	871	0.575017	16	24768246	ENSSSCG00000016857	DAB2
ASGA0034120	867	0.574933	7	51896814	ENSSSCG00000001801	BTBD1
H3GA0003873	868	0.574096	1	234064686
SIRI0001406	867	0.574019	14	123483225	ENSSSCG00000010638	TCF7L2
INRA0058496	867	0.572881	15	76614471	ENSSSCG00000032177	MYO3B
MARC0080340	872	0.572803	17	20310515
H3GA0039058	868	0.572494	14	12863289	ENSSSCG00000009682	HMBOX1
MARC0027900	870	0.572048	7	37607064	ENSSSCG00000001639	TRERF1
MARC0092862	870	0.57082	14	64606897
ALGA0085557	868	0.569305	15	55981133
ALGA0098485	869	0.568932	18	45658411	ENSSSCG00000016708	SKAP2
H3GA0021832	868	0.568848	7	52458631	ENSSSCG00000001810
ALGA0075251	869	0.568552	14	11073193	ENSSSCG00000009664	PTK2B
ALGA0042134	869	0.568542	7	53103004	ENSSSCG00000001814	IQGAP1
M1GA0010414	870	0.567527	7	52033314	ENSSSCG00000001804	HOMER2
ALGA0078662	869	0.566734	14	70113426	ENSSSCG00000036480	CTNNA3
ALGA0033008	867	0.564694	5	76380926
ASGA0064154	867	0.564064	14	64593845
MARC0004505	867	0.564061	5	76180231	ENSSSCG00000000804	ANO6
INRA0049351	868	0.562734	15	50355005	ENSSSCG00000015830	UNC5D
MARC0031246	867	0.560798	1	207513753
CASI0007196	869	0.560717	7	14033760	ENSSSCG00000001076	RNF144B
INRA0007489	870	0.560591	1	262121588	ENSSSCG00000038036
MARC0002946	869	0.559884	13	135287248
ALGA0107941	867	0.558965	8	37513284	ENSSSCG00000008812	ATP10D
ALGA0007772	868	0.558519	1	208784006
ALGA0007219	868	0.55832	1	183830845	ENSSSCG00000027256	CNIH1
INRA0010621	868	0.557547	3	54076669
DRGA0001362	867	0.556907	1	90301543	ENSSSCG00000020702	SENP6
INRA0047648	867	0.556306	14	126647774
M1GA0001055	869	0.55618	1	89985473	ENSSSCG00000004477	IMPG1
ALGA0073977	867	0.556002	13	203801625	ENSSSCG00000012072	DSCAM
ALGA0079103	870	0.553905	14	78063962	ENSSSCG00000034308	LRMDA
ALGA0036113	867	0.550089	6	95648826	ENSSSCG00000003667
MARC0025861	868	0.548651	16	57973282
INRA0045115	867	0.546558	14	78526259	ENSSSCG00000034308	LRMDA
ASGA0025336	871	0.545743	5	31409845
ASGA0073315	867	0.545219	16	46175075
H3GA0018528	868	0.54489	6	95498545	ENSSSCG00000023460	HPCAL4
ALGA0079049	868	0.544741	14	77253813	ENSSSCG00000010315	ADK
H3GA0006931	867	0.544715	2	81191384
ALGA0081394	870	0.544239	14	118966280
ASGA0073301	868	0.543945	16	45510613	ENSSSCG00000016956	MAST4
CADI0000212	869	0.542699	14	105116981	ENSSSCG00000010480	PDE6C
ASGA0073613	867	0.542552	16	55618640
H3GA0028532	869	0.542369	9	131799038	ENSSSCG00000021068	TRAF5
ALGA0097842	867	0.54208	18	32228762
ALGA0031862	870	0.541582	5	46266348	ENSSSCG00000000550	SMCO2
MARC0092941	868	0.54148	12	46657877
H3GA0002301	868	0.541114	1	94669365
ALGA0091009	867	0.540655	16	56850844	ENSSSCG00000017018	TENM2
H3GA0041058	872	0.540422	14	77301532	ENSSSCG00000010315	ADK
ALGA0106261	871	0.538617	8	47482649	ENSSSCG00000008875	RXFP1
ALGA0123334	869	0.538391	6	128943067
ASGA0059903	869	0.537922	13	198206192	ENSSSCG00000012050	RCAN1
ALGA0093310	871	0.537736	17	12835236	ENSSSCG00000007034	PSD3
DIAS0000866	869	0.537445	6	103495912	ENSSSCG00000003693	MYOM1
H3GA0031809	867	0.5373	11	34527870
ALGA0007166	868	0.537225	1	181624438	ENSSSCG00000028092	GNG2
ASGA0091492	868	0.5359	3	45393389	ENSSSCG00000037846	ACOXL
MARC0075372	868	0.535757	14	77888646
H3GA0019335	870	0.535515	6	167858435	ENSSSCG00000003941	SZT2
ALGA0085471	867	0.5354	15	53088379	ENSSSCG00000015839
ALGA0007197	870	0.535029	1	182814511
ALGA0024195	868	0.534978	4	27439393
MARC0047468	867	0.534568	6	102884580	ENSSSCG00000003690	DLGAP1
CASI0007727	869	0.53391	13	177262726
ALGA0007138	867	0.532927	1	180740208	ENSSSCG00000005025	TRIM9
ALGA0110171	869	0.532863	13	181648992
ALGA0060479	870	0.532776	11	5673798	ENSSSCG00000009320	FLT1
ALGA0047492	869	0.530964	8	33248935
MARC0087844	867	0.530665	7	51954295	ENSSSCG00000038630
ALGA0055615	869	0.530399	9	131917032
ALGA0010777	868	0.528114	1	270138975	ENSSSCG00000005689	FNBP1
ASGA0069884	867	0.528062	15	76813086	ENSSSCG00000035909	ERICH2
ASGA0019071	872	0.527588	4	26499477
ALGA0097843	871	0.525571	18	32283785
MARC0038980	871	0.525254	8	48773981
ALGA0007995	868	0.523911	1	219909333
DRGA0009451	867	0.523851	9	71224602	ENSSSCG00000015307	CDK14
ALGA0049057	871	0.523018	8	105770142
DRGA0007131	870	0.522974	7	10205525	ENSSSCG00000038290	RNF182
MARC0098796	868	0.522728	6	78660504
INRA0035467	868	0.522505	11	15326910	ENSSSCG00000009370	FOXO1
H3GA0032476	869	0.521735	11	70642972	ENSSSCG00000009527	FGF14
ALGA0036344	868	0.520776	6	110653219	ENSSSCG00000003716	SS18
MARC0002586	867	0.520414	9	23673852
ASGA0069654	872	0.520359	15	53164098	ENSSSCG00000015839
DRGA0008598	872	0.520247	8	60731805	ENSSSCG00000026129
MARC0002572	867	0.519379	1	183673994	ENSSSCG00000005045	BMP4
MARC0044592	868	0.518822	16	58048314
ALGA0039905	869	0.518504	7	26680523	ENSSSCG00000001485	MLIP
INRA0049433	869	0.518297	15	53773035
ASGA0053450	871	0.517411	12	15827039
INRA0020052	868	0.516793	5	77110829	ENSSSCG00000000808	SLC38A2
ASGA0080102	869	0.516777	18	45846093
H3GA0040753	867	0.516564	14	65594891	ENSSSCG00000010219	ARID5B
DRGA0001884	872	0.516122	1	201218464	ENSSSCG00000005136	IFNE
ASGA0056733	868	0.515592	13	24306878
ASGA0004864	868	0.51463	1	148013788	ENSSSCG00000004859	ZNF516
ALGA0005644	868	0.514157	1	115357083	ENSSSCG00000018304	RF00026
ALGA0007609	867	0.513742	1	203192355	ENSSSCG00000005167	SLC24A2
MARC0098528	868	0.513724	6	88853338
ALGA0061112	870	0.513576	11	16296294	ENSSSCG00000040538
ALGA0055632	868	0.512319	9	131851502	ENSSSCG00000028293	RCOR3
ASGA0095936	874	0.512091	3	17596126
ALGA0053967	869	0.511839	9	78317921	ENSSSCG00000015345	GLCCI1
MARC0113779	871	0.511378	5	80349348	ENSSSCG00000000844	NFYB
MARC0068190	870	0.5113	1	203275873	ENSSSCG00000005167	SLC24A2
H3GA0009550	868	0.511084	3	53346374	ENSSSCG00000008170
DRGA0001865	872	0.510624	1	199955034
H3GA0050708	870	0.510326	18	30940968
MARC0093822	867	0.510289	15	17532907	ENSSSCG00000015700	TMEM163
ALGA0019033	870	0.510233	3	53371380	ENSSSCG00000008170
DRGA0007677	870	0.50982	7	55451289	ENSSSCG00000001850
INRA0005930	872	0.509495	1	213600116	ENSSSCG00000005194	PTPRD
MARC0063673	871	0.508538	8	48696402
INRA0021677	869	0.507644	6	91452771	ENSSSCG00000048176
H3GA0050418	868	0.507406	18	14855749
INRA0020354	869	0.507033	5	91407637
INRA0026119	867	0.506505	7	56856749	ENSSSCG00000001865	SCAPER
H3GA0027926	869	0.506416	9	96283483	ENSSSCG00000015398	SEMA3A
DIAS0000993	867	0.50566	14	73140193	ENSSSCG00000010261	PPA1
ALGA0026064	867	0.505307	4	76376049	ENSSSCG00000031813	XKR4
ALGA0098509	871	0.504584	18	46008675	ENSSSCG00000041670
H3GA0021764	867	0.504581	7	50728561
DRGA0001777	870	0.504418	1	182054802
H3GA0036462	870	0.504103	13	51627527	ENSSSCG00000040266	MDFIC2
MARC0101217	871	0.503744	12	35455297	ENSSSCG00000024145	PRR11
INRA0022047	868	0.503509	6	115933412	ENSSSCG00000003730	RNF138
ASGA0079333	869	0.503142	18	25140725	ENSSSCG00000016614	PTPRZ1
ASGA0002466	868	0.503117	1	41122987	ENSSSCG00000004242	TBC1D32
DRGA0009628	871	0.502852	9	100135924
ASGA0014698	868	0.502682	3	54785644	ENSSSCG00000008179	REV1
ASGA0075836	867	0.502383	17	24247698	ENSSSCG00000030112
ASGA0103337	869	0.502121	5	93474736
MARC0025508	867	0.502027	1	208965095
MARC0003904	868	0.501816	18	11696361
DRGA0005725	869	0.501697	5	37713327
DRGA0014060	869	0.501413	14	69076616
MARC0030185	868	0.501335	17	23431921	ENSSSCG00000030112
ALGA0047621	867	0.501284	8	35836649
ALGA0080935	867	0.501191	14	108956441	ENSSSCG00000046822
ASGA0058678	867	0.501183	13	110429683	ENSSSCG00000011751	TMEM212
ALGA0042197	869	0.500821	7	54782830	ENSSSCG00000001835	ABHD2
ASGA0064597	867	0.500609	14	76528837	ENSSSCG00000010309	ZSWIM8
ASGA0002533	867	0.500484	1	43635124

## Sheet: supplementary 1
Table S1. Population composition, breed description, and SNP platforms used in this study
Population	Description	N	SNP Platform
ADP	Ashanti Dwarf Pig	106	PorcineSNP60K
Bush pig	Wild African suid	14	PorcineSNP60K
Busia pig	Kenyan indigenous pig	174	PorcineSNP60K/80K
Homabay	Kenyan indigenous pig	14	PorcineSNP60K/80K
Close to Homabay	Kenyan cluster	18	PorcineSNP60K/80K
Domestic pig	Mixed domestic population	13	PorcineSNP60K
Duroc	European commercial breed	144	PorcineSNP60K
EXO	Exotic(Imported pig breeds into Ghana	11	PorcineSNP60K
Jiangquhai	Chinese breed	11	PorcineSNP60K
Jinhua	Chinese breed	17	PorcineSNP60K
Landrace	European commercial breed	25	PorcineSNP60K
Large White	European commercial breed	100	PorcineSNP60K
Meishan	Chinese breed	17	PorcineSNP60K
Warthog	Wild African suid	32	PorcineSNP60K
Wild boar	Wild population	11	PorcineSNP60K
other/Unknown	breed of unknown origin in Ghana	11	PorcineSNP60K
XB	Crossbred(Cross between ADP and Imported pig breeds)	44	PorcineSNP60K
Xiang pig	Chinese breed	13	PorcineSNP60K
Yorkshire	European commercial breed	100	PorcineSNP60K
